# Supplementary material for: Cold exposure stimulates cross-tissue metabolic rewiring to fuel glucose-dependent thermogenesis in brown adipose tissue
Source: Sci Adv. 2025 Jun 11;11(24):eadt7369. doi: 10.1126/sciadv.adt7369 (PMC12154194; doi:10.1126/sciadv.adt7369)
Supplement: Supplementary file 2 — Supplementary data S1 to S3 [file sciadv.adt7369_supplementary_data_s1_to_s3.zip]

Archive with 3 entries (3 files):
- adt7369_supplementary_data_s1.xlsx
- adt7369_supplementary_data_s2.csv
- adt7369_supplementary_data_s3.zip
