# Supplementary material for: Cold exposure stimulates cross-tissue metabolic rewiring to fuel glucose-dependent thermogenesis in brown adipose tissue
Source: Sci Adv. 2025 Jun 11;11(24):eadt7369. doi: 10.1126/sciadv.adt7369 (PMC12154194; doi:10.1126/sciadv.adt7369)
Supplement: Supplementary file 2 — Supplementary data S1 to S3 [file sciadv.adt7369_supplementary_data_s1_to_s3.zip › adt7369_supplementary_data_s1.xlsx]

## Sheet: ripped phenotypes
		Body composition (Fig 1B)		Fig 1C	Depot weights (Fig 1D)			Plasma lipids (Fig 1E)
Mouse	Termperature	Fat mass	Lean mass	Food Intake	gWAT	sWAT	BAT	NEFA	TG	Cholesterol
1	Thermoneutral	1.6	21.63	2.41924	244.29	161	36.07	0.36	1	3.04
2	Thermoneutral	1.67	22.62	2.69416	265.71	187.64	63.34	0.4	1.05	3.32
3	Thermoneutral	2.07	22.17	2.69416	274.29	207.34	65.86	0.43	1.09	3.56
4	Thermoneutral	2.15	23.53	2.99656	298.57	236.29	74.24	0.49	1.15	3.68
5	Thermoneutral	2.36	24.62	3.29897	328.57	240.93	78.02	0.53	1.18	3.96
6	Thermoneutral	2.43	25.34	3.71134	344.29	240.93	80.96	0.59	1.28	4.48
7	Thermoneutral	2.81			352.86	252.51	86.41	0.88	1.31	4.68
8	Thermoneutral				411.43	332.43	86.41
9	Cold	0.97	23.53	6.95533	107.14	139	79.28	0.2	0.58	1.68
10	Cold	1.18	23.53	7.14777	122.86	150.58	79.28	0.29	0.74	2.28
11	Cold		22.71	7.39519	122.86	166.8	82.21	0.29	0.77	2.4
12	Cold	1.35	24.25	7.64261	144.29	173.75	85.99	0.33	0.81	2.6
13	Cold	1.35	24.89	7.94502	158.57	185.33	95.64	0.36	0.87	2.72
14	Cold	1.51	25.88	7.94502	158.57		99.41	0.36	0.93	2.92
15	Cold		25.88		144.29		102.35	0.39		2.92
16	Cold				184.29		121.22
