# Supplementary material for: Cold exposure stimulates cross-tissue metabolic rewiring to fuel glucose-dependent thermogenesis in brown adipose tissue
Source: Sci Adv. 2025 Jun 11;11(24):eadt7369. doi: 10.1126/sciadv.adt7369 (PMC12154194; doi:10.1126/sciadv.adt7369)
Supplement: Supplementary file 2 — Supplementary data S1 to S3 [file sciadv.adt7369_supplementary_data_s1_to_s3.zip › adt7369_supplementary_data_s2.csv]

	Gene	Ssec	Source	Target
1	Ptprd	1.70746563985006	bat	liv
2	Ptprg	1.55229132961953	bat	liv
3	C4bpa	1.49377405859539	bat	liv
4	Slc3a2	1.37994676645649	bat	liv
5	Serpinf1	1.3263120238591	bat	liv
6	B2m	1.31641738231609	bat	liv
7	F9	1.27714440289008	bat	liv
8	Mup17	1.22348304202067	bat	liv
9	Gsto1	1.21876773996981	bat	liv
10	Tpbgl	1.19379727638971	bat	liv
11	Tgfbi	1.17723878063951	bat	liv
12	Nrp1	1.13020080606359	bat	liv
13	Efemp1	1.12620942508981	bat	liv
14	Pla2g7	0.992233528924757	bat	liv
15	C8g	0.974551055639152	bat	liv
16	Cp	0.966182598181278	bat	liv
17	Sod3	0.948097717808833	bat	liv
18	Clu	0.880075578396046	bat	liv
19	Apoc3	0.871731606286328	bat	liv
20	Ly6e	0.871437182890277	bat	liv
21	Vcam1	0.870334501103971	bat	liv
22	Col1a2	0.868788211096094	bat	liv
23	Psme1	0.867209208783419	bat	liv
24	Dpp4	0.842189997720519	bat	liv
25	Apoc4	0.841831054403252	bat	liv
26	Apoa1	0.795353095813576	bat	liv
27	Gc	0.785552590052785	bat	liv
28	Hrg	0.782195586719311	bat	liv
29	H1-5	0.752896705895513	bat	liv
30	Hmgb1	0.732600063366991	bat	liv
31	Golga3	0.721557443022615	bat	liv
32	Ncl	0.6927980307437	bat	liv
33	Gc	1.61599077884971	liv	bat
34	Egfr	1.59102318242804	liv	bat
35	Col1a2	1.52351920878067	liv	bat
36	H1-5	1.50883776926491	liv	bat
37	Pzp	1.42502227110149	liv	bat
38	Tgfbi	1.42182032829671	liv	bat
39	Clu	1.41410873361907	liv	bat
40	Tkt	1.39998370702542	liv	bat
41	Golga3	1.39304381799444	liv	bat
42	Man2b1	1.28649872493717	liv	bat
43	Apoa1	1.23081447937198	liv	bat
44	Cycs	1.22571120513265	liv	bat
45	F10	1.21792274948977	liv	bat
46	Serpina3n	1.15233688994982	liv	bat
47	Rpl7a	1.12381618865917	liv	bat
48	C4bpa	1.06059586756854	liv	bat
49	C8g	1.04857763921157	liv	bat
50	Gsto1	1.02109669930013	liv	bat
51	Efemp1	1.01906130968366	liv	bat
52	Ahsg	0.996891167742659	liv	bat
53	Orm2	0.993188927891706	liv	bat
54	Apoc1	0.987892641093367	liv	bat
55	Cpn1	0.977029521098694	liv	bat
56	Ighg2b	0.952720745103111	liv	bat
57	Ptprg	0.840509288582449	liv	bat
58	Tpbgl	0.837208381763341	liv	bat
59	Tf	0.806212565405128	liv	bat
60	Ptprd	0.729191228160742	liv	bat
61	Dpp4	0.725437216923265	liv	bat
62	Ncl	0.681846118749922	liv	bat
63	Hgfac	0.636177361667844	liv	bat
64	Nrp1	0.631581378308567	liv	bat
65	B2m	0.601985059753389	liv	bat
66	Cpb2	0.575476581081914	liv	bat
67	Ywhag	0.461499650525814	liv	bat
68	C8a	1.29008378581938	bat	hypo
69	Cpn1	1.27749273460684	bat	hypo
70	C8g	1.27094169247514	bat	hypo
71	Serpinf1	1.26987988028254	bat	hypo
72	H1-5	1.26808738037617	bat	hypo
73	Cycs	1.21279455497703	bat	hypo
74	Ly6e	1.20277122161504	bat	hypo
75	F10	1.18487563305741	bat	hypo
76	Sod3	1.18263303107914	bat	hypo
77	C4bpa	1.17371901155545	bat	hypo
78	Cpb2	1.165497337941	bat	hypo
79	Tgfbi	1.16267674737067	bat	hypo
80	Hgfac	1.15783451125989	bat	hypo
81	Pzp	1.13678316589392	bat	hypo
82	Tpi1	1.13415469409294	bat	hypo
83	Ncl	1.12782732371133	bat	hypo
84	Col1a2	1.12282832662331	bat	hypo
85	Ctsa	1.1122297500797	bat	hypo
86	Mup17	1.0927215799243	bat	hypo
87	Mup1	1.09116199068886	bat	hypo
88	Tmod2	1.09078703122239	bat	hypo
89	F9	1.08650259669931	bat	hypo
90	Gsto1	1.08544484280663	bat	hypo
91	Efemp1	1.08530917879127	bat	hypo
92	Nrp1	1.08528395372626	bat	hypo
93	Golga3	1.07991631532671	bat	hypo
94	Tf	1.07850924366421	bat	hypo
95	Lap3	1.07122715691584	bat	hypo
96	Vcam1	1.06814303763232	bat	hypo
97	Hmgb1	1.04714558277013	bat	hypo
98	Clu	1.03950282298003	bat	hypo
99	Dpp4	1.03890063329363	bat	hypo
100	Apoa1	1.03001171440925	bat	hypo
101	Ptprd	1.02644344335526	bat	hypo
102	Ighg2b	1.02417912899375	bat	hypo
103	Apoc1	1.01677109453523	bat	hypo
104	Gc	1.0159163795483	bat	hypo
105	Slc3a2	1.01488349723821	bat	hypo
106	Apoc3	1.00886103001905	bat	hypo
107	Itgam	1.00712986214591	bat	hypo
108	Ptprg	1.00506777675428	bat	hypo
109	Orm2	1.00382859469167	bat	hypo
110	Apoa2	0.996611606577588	bat	hypo
111	Psme1	0.989144031391073	bat	hypo
112	B2m	0.966923245249166	bat	hypo
113	Hrg	0.961926684892448	bat	hypo
114	C9	0.958388587151596	bat	hypo
115	Egfr	0.956223257884806	bat	hypo
116	Pglyrp2	0.95302081506188	bat	hypo
117	Rpl7a	0.931019484413523	bat	hypo
118	P4hb	0.929480944729227	bat	hypo
119	Tpbgl	0.922455180563396	bat	hypo
120	Serpina3n	0.898557574048556	bat	hypo
121	Tkt	0.885382315102309	bat	hypo
122	Apoc4	0.88263735607295	bat	hypo
123	Pla2g7	0.841972829275571	bat	hypo
124	Man2b1	0.808486599579946	bat	hypo
125	Pi16	0.761397463158712	bat	hypo
126	Ywhag	0.761301690250556	bat	hypo
127	Psme1	2.21637608340106	hypo	bat
128	Rpl7a	1.92488735818215	hypo	bat
129	Pla2g7	1.60368472705221	hypo	bat
130	Serpina3n	1.52609173832016	hypo	bat
131	Ywhag	1.45675369492476	hypo	bat
132	Ncl	1.17297147174703	hypo	bat
133	Tf	1.13449068601744	hypo	bat
134	Pzp	1.12939570477737	hypo	bat
135	Cp	1.05665668416884	hypo	bat
136	P4hb	1.04034794254347	hypo	bat
137	Ahsg	1.03765012831028	hypo	bat
138	Sod3	1.01569535482719	hypo	bat
139	Itgam	1.00476115947005	hypo	bat
140	B2m	0.959460786874629	hypo	bat
141	Egfr	0.893702739705978	hypo	bat
142	Gc	0.865398063148527	hypo	bat
143	Golga3	0.836186357092756	hypo	bat
144	Gsto1	0.82842863197383	hypo	bat
145	Apoc1	0.741234109280155	hypo	bat
146	Cycs	0.731760863914845	hypo	bat
147	Ptprd	0.707510825291149	hypo	bat
148	Hmgb1	0.699674651109439	hypo	bat
149	Apoa2	0.665165947137454	hypo	bat
150	Vcam1	0.533309397204547	hypo	bat
151	Ptprg	0.503058999944017	hypo	bat
152	Hrg	0.458297300655689	hypo	bat
153	Ptprg	1.36459505809538	bat	quad
154	Ctsa	1.30777524910831	bat	quad
155	B2m	1.19927365752433	bat	quad
156	Pzp	1.19017024914384	bat	quad
157	C4bpa	1.16643063924158	bat	quad
158	Ighg2b	1.14091192570051	bat	quad
159	Lap3	1.10878742662629	bat	quad
160	Tkt	1.08985205712655	bat	quad
161	C9	1.07791919799387	bat	quad
162	Serpinf1	1.06363052065439	bat	quad
163	Ptprd	1.05287075520431	bat	quad
164	Tgfbi	1.05144796095826	bat	quad
165	Mup1	1.02589819892478	bat	quad
166	Pla2g7	1.00830491539777	bat	quad
167	Hgfac	0.974123963917618	bat	quad
168	F10	0.970536369376848	bat	quad
169	Psme1	0.959954704463108	bat	quad
170	Gsto1	0.956596482601805	bat	quad
171	Itgam	0.956380412497047	bat	quad
172	Mup17	0.942518374991484	bat	quad
173	Cpb2	0.920728406129283	bat	quad
174	Man2b1	0.918536871615565	bat	quad
175	Tf	0.913943815539219	bat	quad
176	Nrp1	0.911556168990667	bat	quad
177	F9	0.904675223947508	bat	quad
178	Cpn1	0.894427589517914	bat	quad
179	Tmod2	0.891202097268906	bat	quad
180	H1-5	0.882937540182472	bat	quad
181	Pglyrp2	0.882096706875875	bat	quad
182	Golga3	0.880755035749124	bat	quad
183	Pi16	0.876603970467253	bat	quad
184	C8g	0.874650811271687	bat	quad
185	Cp	0.868291327502896	bat	quad
186	C8a	0.862271779600601	bat	quad
187	Ly6e	0.848846437347589	bat	quad
188	Tpi1	0.846617600235736	bat	quad
189	Ncl	0.826576668720433	bat	quad
190	Hmgb1	0.824388296374819	bat	quad
191	Sod3	0.824137436217673	bat	quad
192	Orm2	0.820815590525932	bat	quad
193	Col1a2	0.813135721024209	bat	quad
194	Vcam1	0.810515136795946	bat	quad
195	Ahsg	0.80954130278694	bat	quad
196	Apoa1	0.808128074699593	bat	quad
197	Dpp4	0.807736280197129	bat	quad
198	Clu	0.801274754865705	bat	quad
199	Hrg	0.796333316233227	bat	quad
200	Serpina3n	0.794663204234059	bat	quad
201	Tpbgl	0.792745764402529	bat	quad
202	Rpl7a	0.790792721869401	bat	quad
203	Mbl2	0.790355426915701	bat	quad
204	Apoc1	0.781471626885732	bat	quad
205	Apoa2	0.777929938515941	bat	quad
206	Egfr	0.777683521633817	bat	quad
207	Apoc3	0.777602982710067	bat	quad
208	Apoc4	0.74608828158458	bat	quad
209	Ywhag	0.706617080212882	bat	quad
210	F10	2.14055411963481	quad	bat
211	C9	2.12273943062443	quad	bat
212	Mbl2	1.59918411094312	quad	bat
213	Mup17	1.5536630789443	quad	bat
214	Pzp	1.49587226045315	quad	bat
215	Apoa1	1.37908983824276	quad	bat
216	Tkt	1.25384771484879	quad	bat
217	Ywhag	1.18498511348259	quad	bat
218	Cpn1	1.12107987546128	quad	bat
219	Tpi1	1.05903734527024	quad	bat
220	Pla2g7	1.04658195737066	quad	bat
221	Clu	0.807999858613664	quad	bat
222	Sod3	0.807929444374187	quad	bat
223	Lap3	0.731074694617058	quad	bat
224	B2m	0.708405242945199	quad	bat
225	Apoa2	0.691918299085048	quad	bat
226	Slc3a2	0.659572453359838	quad	bat
227	Tf	0.564767230537174	quad	bat
228	Nrp1	0.49408105879114	quad	bat
229	Ctsa	2.50701903809178	bat	swat
230	Pzp	2.38554416512839	bat	swat
231	C4bpa	2.06080509391042	bat	swat
232	Ptprg	2.00966387957823	bat	swat
233	Ptprd	1.88134968047092	bat	swat
234	Mup1	1.84988477475534	bat	swat
235	Cycs	1.67407252380609	bat	swat
236	Gsto1	1.61129455123279	bat	swat
237	Mup17	1.53585702256476	bat	swat
238	Tgfbi	1.50143536076369	bat	swat
239	Slc3a2	1.45354880854151	bat	swat
240	Nrp1	1.38816756991555	bat	swat
241	F10	1.37683029959701	bat	swat
242	Tpbgl	1.33031691816579	bat	swat
243	F9	1.30217709857514	bat	swat
244	Hgfac	1.26215431691376	bat	swat
245	Tpi1	1.1281938846413	bat	swat
246	Cpn1	1.07796764862305	bat	swat
247	Pi16	0.920890532856398	bat	swat
248	C8a	0.908860328220626	bat	swat
249	Pla2g7	0.845040644673172	bat	swat
250	Dpp4	0.830079097439032	bat	swat
251	Vcam1	0.819159333497975	bat	swat
252	Ighg2b	0.788435967946356	bat	swat
253	Clu	0.757036491298465	bat	swat
254	Ahsg	0.751732452687097	bat	swat
255	Apoc3	0.722042026068088	bat	swat
256	Apoa1	0.711212637119552	bat	swat
257	Rpl7a	0.691255339875685	bat	swat
258	Hrg	0.684504291222549	bat	swat
259	Hmgb1	0.682098801883365	bat	swat
260	H1-5	0.67795315107233	bat	swat
261	Golga3	0.664761160237708	bat	swat
262	Ncl	0.662719473313104	bat	swat
263	Mbl2	0.661420749783627	bat	swat
264	Apoc4	0.594997708929144	bat	swat
265	C9	1.78915862611545	swat	bat
266	Mup17	1.75546687493896	swat	bat
267	Psme1	1.59425695147243	swat	bat
268	Hmgb1	1.57427470775799	swat	bat
269	Mup1	1.55561680765551	swat	bat
270	C8g	1.47096169519492	swat	bat
271	Napsa	1.4139604185954	swat	bat
272	Orm2	1.38544193860379	swat	bat
273	C8a	1.29811000555691	swat	bat
274	H1-5	1.29408514266064	swat	bat
275	Tkt	1.26781298508503	swat	bat
276	Gsto1	1.26744540911883	swat	bat
277	Ly6e	1.24585592854692	swat	bat
278	Serpina7	1.21243349114876	swat	bat
279	Ctsa	1.18012944537367	swat	bat
280	Lap3	1.17154384106497	swat	bat
281	Clu	1.12355908476793	swat	bat
282	Efemp1	1.05018868104367	swat	bat
283	Egfr	1.03280656593058	swat	bat
284	Vasn	1.02711946539221	swat	bat
285	Cp	0.977974741272708	swat	bat
286	Ces2e	0.96286396763448	swat	bat
287	F10	0.960548059475395	swat	bat
288	Tpbgl	0.935776039136006	swat	bat
289	Sod3	0.915966980774502	swat	bat
290	Ahsg	0.890946752461167	swat	bat
291	Serpina3n	0.878500737943473	swat	bat
292	Tpi1	0.838547603176234	swat	bat
293	Pglyrp2	0.82949473665971	swat	bat
294	Proz	0.644435705007837	swat	bat
295	Mstn	0.624995380653726	swat	bat
296	Ptprd	0.562623177473463	swat	bat
297	Apoc4	0.552052406918693	swat	bat
298	Tgfbi	0.548595753781901	swat	bat
299	Apoa2	0.525608558009609	swat	bat
300	Ptprg	2.04950116885699	bat	ewat
301	B2m	1.74028160234454	bat	ewat
302	Ptprd	1.60298071787606	bat	ewat
303	Tgfbi	1.21263618051463	bat	ewat
304	Pla2g7	1.05922829788353	bat	ewat
305	Tpbgl	1.01703512916422	bat	ewat
306	Gsto1	0.997772649235026	bat	ewat
307	Mup17	0.962254095987473	bat	ewat
308	Psme1	0.934268373819912	bat	ewat
309	Nrp1	0.868001630910901	bat	ewat
310	C8g	0.781019626441698	bat	ewat
311	Tpi1	0.716635412544412	bat	ewat
312	Sod3	0.709336829058081	bat	ewat
313	Dpp4	0.645009398345832	bat	ewat
314	Apoc4	0.61969320705646	bat	ewat
315	Ly6e	0.610129089265781	bat	ewat
316	Golga3	0.575815565217317	bat	ewat
317	Apoc3	0.551071396665557	bat	ewat
318	Clu	0.548729978803323	bat	ewat
319	Ncl	0.535598554264964	bat	ewat
320	Cela2a	1.66562255047871	ewat	bat
321	C8a	1.57744778120608	ewat	bat
322	F9	1.36436514668982	ewat	bat
323	Mup17	1.35531055220009	ewat	bat
324	Gsto1	1.33717578331371	ewat	bat
325	Pglyrp2	1.31078157869248	ewat	bat
326	Cpn1	1.18287880610693	ewat	bat
327	Serpina7	1.1779632264535	ewat	bat
328	Sod3	1.13824068725212	ewat	bat
329	Ptprg	1.13629521163524	ewat	bat
330	Serpina3n	1.0992442711079	ewat	bat
331	Cycs	1.09318709050669	ewat	bat
332	Apoc3	1.07244302697191	ewat	bat
333	Pzp	1.06275590635196	ewat	bat
334	Apoc1	1.05063191927247	ewat	bat
335	Ces2e	1.03494508403915	ewat	bat
336	Vcam1	1.01841663684293	ewat	bat
337	Golga3	1.01441075388199	ewat	bat
338	Tf	0.927639303696909	ewat	bat
339	Cpb2	0.923147685981892	ewat	bat
340	Ncl	0.911752872370813	ewat	bat
341	Pi16	0.909667647800179	ewat	bat
342	Cp	0.850214196177619	ewat	bat
343	Napsa	0.850001245546049	ewat	bat
344	Nrp1	0.770049777797531	ewat	bat
345	Psme1	0.767085426012937	ewat	bat
346	Clu	0.736762989381933	ewat	bat
347	Gc	0.640653225874889	ewat	bat
348	Efemp1	0.561840340915342	ewat	bat
349	Tgfbi	0.483924369410506	ewat	bat
350	Orm2	0.483137557376339	ewat	bat
351	Apoa2	0.449487340740237	ewat	bat
352	Dpp4	0.413647278360934	ewat	bat
353	Dpp4	1.34496190944447	liv	hypo
354	B2m	1.28037998770535	liv	hypo
355	Psme1	1.26142200911591	liv	hypo
356	Apoa2	1.25348429578396	liv	hypo
357	F10	1.1474004418323	liv	hypo
358	Mbl2	1.14737188624258	liv	hypo
359	Tkt	1.14676151844918	liv	hypo
360	Tf	1.14105559526407	liv	hypo
361	Ctsa	1.13122430725243	liv	hypo
362	Ptprd	1.12417400008998	liv	hypo
363	Apoc4	1.11443628474939	liv	hypo
364	Mup17	1.11024399616177	liv	hypo
365	Pzp	1.10886848364256	liv	hypo
366	Serpinf1	1.10797845544309	liv	hypo
367	F9	1.10674528594939	liv	hypo
368	Sod3	1.1058871347538	liv	hypo
369	Hgfac	1.10062197387705	liv	hypo
370	Mup1	1.09286070143752	liv	hypo
371	Proz	1.08213661891143	liv	hypo
372	Col1a2	1.08081422863793	liv	hypo
373	P4hb	1.07927734368011	liv	hypo
374	Cycs	1.0730876257751	liv	hypo
375	Nrp1	1.07182421467438	liv	hypo
376	Apoc3	1.06697314845528	liv	hypo
377	Orm2	1.05847512538777	liv	hypo
378	F7	1.0573844965499	liv	hypo
379	Cpn1	1.05243608033586	liv	hypo
380	Gc	1.0474512746425	liv	hypo
381	Ptprg	1.04632826992202	liv	hypo
382	Ahsg	1.03265999868019	liv	hypo
383	Ighg2b	1.02176059368324	liv	hypo
384	C8g	1.01979295726233	liv	hypo
385	Tpi1	1.01182430971317	liv	hypo
386	Apoc1	1.00754778460774	liv	hypo
387	Igfbp2	1.00457648237335	liv	hypo
388	C8a	1.00248444121294	liv	hypo
389	Tpbgl	1.00164974712073	liv	hypo
390	Serpina3n	0.999234014562677	liv	hypo
391	C4bpa	0.997930865240933	liv	hypo
392	C9	0.985309791478782	liv	hypo
393	Clu	0.982308900858102	liv	hypo
394	Egfr	0.978648716462384	liv	hypo
395	Gsto1	0.976668954815882	liv	hypo
396	Efemp1	0.948092199036389	liv	hypo
397	Man2b1	0.945199398899216	liv	hypo
398	Pglyrp2	0.934016648057596	liv	hypo
399	Vcam1	0.93092279452699	liv	hypo
400	Tgfbi	0.911575462854559	liv	hypo
401	Golga3	0.879273431713804	liv	hypo
402	Hmgb1	0.87769546609602	liv	hypo
403	Apoa1	0.861087039363271	liv	hypo
404	Ncl	0.849861505048645	liv	hypo
405	Ywhag	0.816937795789696	liv	hypo
406	Rpl7a	0.805305587654689	liv	hypo
407	Hrg	0.796735180103634	liv	hypo
408	Cpb2	0.751869706235082	liv	hypo
409	Ptprd	0.692792360771143	liv	hypo
410	Slc3a2	0.671782320973115	liv	hypo
411	Lap3	0.607351044323089	liv	hypo
412	Pzp	1.79204017539803	hypo	liv
413	Egfr	1.63250115852528	hypo	liv
414	P4hb	1.60796493461228	hypo	liv
415	Golga3	1.44852055034164	hypo	liv
416	Serpina3n	1.43472740448294	hypo	liv
417	Itgam	1.35728785920379	hypo	liv
418	Ptprd	1.08227750859501	hypo	liv
419	Cp	1.05718343818655	hypo	liv
420	Apoa2	0.980563725288236	hypo	liv
421	Apoc3	0.941714149001866	hypo	liv
422	Sod3	0.900862031281174	hypo	liv
423	Gsto1	0.897643144450711	hypo	liv
424	Ahsg	0.896915288543926	hypo	liv
425	Vcam1	0.89368528740242	hypo	liv
426	Ctsa	0.872292265826032	hypo	liv
427	H1-5	0.841345116901661	hypo	liv
428	Pla2g7	0.838286599508874	hypo	liv
429	Hmgb1	0.81680736585426	hypo	liv
430	Ywhag	0.809530525432954	hypo	liv
431	Ptprd	0.806616343294979	hypo	liv
432	Ncl	0.774164403265483	hypo	liv
433	Rpl7a	0.743255681838928	hypo	liv
434	Tf	0.736761515086507	hypo	liv
435	Ptprg	0.735769551464991	hypo	liv
436	B2m	0.7115578131505	hypo	liv
437	Ptprd	0.700070664103557	hypo	liv
438	Hrg	0.677680001902751	hypo	liv
439	Pglyrp2	1.4520668513844	liv	quad
440	Ighg2b	1.44193241499995	liv	quad
441	Igfbp2	1.37747852440997	liv	quad
442	Napsa	1.35680449225869	liv	quad
443	Ptprg	1.35527294691034	liv	quad
444	Ces2e	1.34174188379127	liv	quad
445	C8a	1.32873443927462	liv	quad
446	C8g	1.31503088479519	liv	quad
447	Ahsg	1.29359481461268	liv	quad
448	Ctsa	1.27672235018204	liv	quad
449	Apoc4	1.25987944577381	liv	quad
450	Cpn1	1.25135214950239	liv	quad
451	Apoc3	1.23654198888114	liv	quad
452	F10	1.21997324864275	liv	quad
453	C4bpa	1.21610774172876	liv	quad
454	Apoc1	1.21113743763289	liv	quad
455	Mup1	1.20976798234269	liv	quad
456	F9	1.20840607111006	liv	quad
457	Pzp	1.20453396112261	liv	quad
458	F7	1.18326773643465	liv	quad
459	Clu	1.17815251522432	liv	quad
460	Ptprd	1.17371270892042	liv	quad
461	Mup17	1.15956482742911	liv	quad
462	Tkt	1.15379082753131	liv	quad
463	Serpina3n	1.14520736896854	liv	quad
464	P4hb	1.14340599841774	liv	quad
465	Cycs	1.13743239723882	liv	quad
466	Proz	1.11343097827156	liv	quad
467	Hgfac	1.10157145742621	liv	quad
468	Golga3	1.09773438498568	liv	quad
469	Man2b1	1.0829514745728	liv	quad
470	Tpbgl	1.08032598069149	liv	quad
471	Apoa2	1.05758588357689	liv	quad
472	Serpinf1	1.05705323903605	liv	quad
473	B2m	1.04916486234681	liv	quad
474	Ncl	0.989516191018456	liv	quad
475	Dpp4	0.978634366236888	liv	quad
476	Efemp1	0.968023243445508	liv	quad
477	Rpl7a	0.967182080578138	liv	quad
478	Nrp1	0.96264290178927	liv	quad
479	Gc	0.94674661440789	liv	quad
480	Ywhag	0.943957662936179	liv	quad
481	Gsto1	0.929927835576916	liv	quad
482	Egfr	0.921139918249446	liv	quad
483	Cp	0.914567825195045	liv	quad
484	Tf	0.914340783476489	liv	quad
485	Mbl2	0.89573322418015	liv	quad
486	Sod3	0.886112852080554	liv	quad
487	Slc3a2	0.83624710545126	liv	quad
488	Col1a2	0.824203340766749	liv	quad
489	Ptprd	0.82144450142733	liv	quad
490	Hmgb1	0.809868861015548	liv	quad
491	H1-5	0.790688387826226	liv	quad
492	Vcam1	0.769406601254943	liv	quad
493	Apoa1	0.74962323563533	liv	quad
494	Tpi1	0.74003134561072	liv	quad
495	Orm2	0.715302281065878	liv	quad
496	Hrg	0.709791294925996	liv	quad
497	Lap3	0.699777315413689	liv	quad
498	Psme1	1.76153951805925	quad	liv
499	Mup17	1.66323204047978	quad	liv
500	Apoa1	1.60643309413301	quad	liv
501	Sod3	1.34367752017937	quad	liv
502	Tpi1	1.29977723673714	quad	liv
503	F10	1.25070790928926	quad	liv
504	C9	1.21176674443182	quad	liv
505	Lap3	1.01672271888479	quad	liv
506	Ywhag	1.01671181871634	quad	liv
507	Apoa2	1.00747974687671	quad	liv
508	Slc3a2	0.99112926849201	quad	liv
509	B2m	0.912439540993489	quad	liv
510	Hmgb1	0.901637853379054	quad	liv
511	Serpinf1	0.875116620387121	quad	liv
512	Tf	0.872728452552934	quad	liv
513	C8a	0.85176339604523	quad	liv
514	Nrp1	0.776682654930946	quad	liv
515	Mbl2	0.729237796762168	quad	liv
516	Serpina3n	0.692635838058361	quad	liv
517	Mup1	2.43536333599173	liv	swat
518	Ptprd	2.39699221823844	liv	swat
519	F10	2.33756249543128	liv	swat
520	Pzp	2.29670930873938	liv	swat
521	Clu	2.22132255600356	liv	swat
522	Mup17	2.19273114893915	liv	swat
523	Ighg2b	2.04932349624383	liv	swat
524	C8g	2.01836245046069	liv	swat
525	Golga3	1.99290200923588	liv	swat
526	Man2b1	1.98843067495519	liv	swat
527	Ahsg	1.9099924452101	liv	swat
528	Proz	1.90839439499945	liv	swat
529	Pglyrp2	1.89048897262082	liv	swat
530	Cycs	1.83034327653049	liv	swat
531	Cpn1	1.8166204200954	liv	swat
532	F7	1.79339079619657	liv	swat
533	Psme1	1.78853706468592	liv	swat
534	Apoc1	1.62442958413121	liv	swat
535	Tgfbi	1.53841016974133	liv	swat
536	Ptprg	1.45735892327086	liv	swat
537	Egfr	1.31774223215472	liv	swat
538	Mbl2	0.994625404125046	liv	swat
539	Rpl7a	0.955336714615515	liv	swat
540	Gsto1	0.941470434127263	liv	swat
541	Hrg	0.869092263246522	liv	swat
542	Orm2	0.818794598783568	liv	swat
543	Tf	0.75346372691715	liv	swat
544	Hgfac	0.702794919132626	liv	swat
545	H1-5	0.695354250428588	liv	swat
546	Apoa1	0.661565825355197	liv	swat
547	Slc3a2	0.598869021845581	liv	swat
548	Col1a2	0.58383337489443	liv	swat
549	B2m	0.565545616841486	liv	swat
550	Dpp4	0.538738089199935	liv	swat
551	Cpb2	0.509732210984023	liv	swat
552	Serpina7	1.83564224929848	swat	liv
553	Tkt	1.74074589015918	swat	liv
554	Mup17	1.66185897169261	swat	liv
555	Efemp1	1.60279750413926	swat	liv
556	Mup1	1.58595219901977	swat	liv
557	Ptprg	1.50656131945248	swat	liv
558	Lap3	1.40525716840919	swat	liv
559	Ces2e	1.34952709214813	swat	liv
560	Vasn	1.34333138645286	swat	liv
561	Apoc3	1.2840561320287	swat	liv
562	Hmgb1	1.2732199804184	swat	liv
563	F10	1.26461286207386	swat	liv
564	Orm2	1.20787082204266	swat	liv
565	Psme1	1.11983346162694	swat	liv
566	Pla2g7	1.07514247976385	swat	liv
567	Gc	1.05824205256137	swat	liv
568	Pglyrp2	1.04771087833955	swat	liv
569	Cpn1	1.04226176181394	swat	liv
570	H1-5	1.04217975653344	swat	liv
571	Apoa2	0.993926797956747	swat	liv
572	Tgfbi	0.911884552622825	swat	liv
573	Ahsg	0.865446668385328	swat	liv
574	Serpina3n	0.861071555668261	swat	liv
575	C9	0.855473211023909	swat	liv
576	Proz	0.851320075873563	swat	liv
577	Egfr	0.83913642566672	swat	liv
578	C8a	0.804030098723237	swat	liv
579	C8g	0.78552488931143	swat	liv
580	Ptprd	0.78099820249978	swat	liv
581	C8g	2.09690770207336	liv	ewat
582	F10	2.0626364751431	liv	ewat
583	Ighg2b	2.00693404770309	liv	ewat
584	Apoc4	1.93641600568358	liv	ewat
585	Ahsg	1.86983338548215	liv	ewat
586	Cycs	1.70721668856874	liv	ewat
587	Apoc1	1.67713509876068	liv	ewat
588	Clu	1.64114468056583	liv	ewat
589	Man2b1	1.61707800167987	liv	ewat
590	Cpn1	1.52383289410754	liv	ewat
591	Ptprg	1.50898779299549	liv	ewat
592	Pglyrp2	1.50557431515279	liv	ewat
593	Rpl7a	1.03885821828357	liv	ewat
594	Orm2	0.843422516331831	liv	ewat
595	Hgfac	0.821780860848036	liv	ewat
596	Ncl	0.766943316916479	liv	ewat
597	Apoa1	0.694633447178814	liv	ewat
598	Tf	0.676889527723344	liv	ewat
599	Slc3a2	0.650181479897982	liv	ewat
600	B2m	0.606953716421842	liv	ewat
601	Dpp4	0.567786791879472	liv	ewat
602	Apoc3	1.8304567919655	ewat	liv
603	Serpina7	1.79280040961069	ewat	liv
604	Sod3	1.71398693110429	ewat	liv
605	Gsto1	1.67374850259258	ewat	liv
606	Vasn	1.66534934621624	ewat	liv
607	Itgam	1.66303822970581	ewat	liv
608	Apoc1	1.59358483964291	ewat	liv
609	Retnla	1.5789984899183	ewat	liv
610	Ptprg	1.57840365990772	ewat	liv
611	Vcam1	1.55675286521263	ewat	liv
612	Cycs	1.54974768937268	ewat	liv
613	Ces2e	1.4955486133225	ewat	liv
614	Napsa	1.46732261654168	ewat	liv
615	Mup17	1.45973438090756	ewat	liv
616	Pzp	1.37436367541277	ewat	liv
617	Cp	1.34928537882231	ewat	liv
618	Ptprd	1.29630504779538	ewat	liv
619	Ncl	1.25043783624341	ewat	liv
620	Nrp1	1.19642373624028	ewat	liv
621	Serpinf1	1.16225790889865	ewat	liv
622	Pi16	1.11468853295248	ewat	liv
623	Gc	0.977119207707994	ewat	liv
624	Cpb2	0.939209651779887	ewat	liv
625	F10	0.923896074819704	ewat	liv
626	Ly6e	0.906499882337033	ewat	liv
627	Tf	0.872542551240616	ewat	liv
628	Efemp1	0.859920683013024	ewat	liv
629	Serpina3n	0.854962381375633	ewat	liv
630	Apoa2	0.836963716232007	ewat	liv
631	C8a	0.813541957934279	ewat	liv
632	Tpi1	0.786219786028042	ewat	liv
633	Tgfbi	0.764233481378212	ewat	liv
634	Cpn1	0.702306324623632	ewat	liv
635	Col1a2	0.700062672816839	ewat	liv
636	Orm2	0.677946381142792	ewat	liv
637	Cela2a	0.662383999581812	ewat	liv
638	Ighg2b	1.44285048271629	hypo	quad
639	Pzp	1.43940259111717	hypo	quad
640	Tmod2	1.38681184086454	hypo	quad
641	P4hb	1.31581616245721	hypo	quad
642	Ctsa	1.29777530433512	hypo	quad
643	Sod3	1.22115899310482	hypo	quad
644	Tkt	1.21827489601872	hypo	quad
645	Itgam	1.20310351928642	hypo	quad
646	Golga3	1.17289805897804	hypo	quad
647	Cp	1.1581737637196	hypo	quad
648	Cycs	1.13105283302139	hypo	quad
649	Gsto1	1.1154468863002	hypo	quad
650	Gc	1.10764237520391	hypo	quad
651	Apoa1	1.09280933849854	hypo	quad
652	Clu	1.08278225670972	hypo	quad
653	Serpinf1	1.06402467109278	hypo	quad
654	Lap3	1.05774411180286	hypo	quad
655	Ywhag	1.03670892881608	hypo	quad
656	Col1a2	1.02953814235598	hypo	quad
657	H1-5	0.982483402019265	hypo	quad
658	Ptprd	0.964079668973822	hypo	quad
659	Ncl	0.949431573237309	hypo	quad
660	Apoa2	0.935472579948048	hypo	quad
661	Rpl7a	0.929165171901825	hypo	quad
662	Slc3a2	0.923238088583981	hypo	quad
663	Serpina3n	0.918895509635571	hypo	quad
664	Tf	0.918700389097101	hypo	quad
665	Psme1	0.901230633397417	hypo	quad
666	Apoc3	0.894720400751718	hypo	quad
667	Ptprg	0.886685030339623	hypo	quad
668	Hmgb1	0.873503157760541	hypo	quad
669	Vcam1	0.844788502145358	hypo	quad
670	Ptprd	0.830491864182306	hypo	quad
671	Hrg	0.804947430213758	hypo	quad
672	Nrp1	0.802703200359481	hypo	quad
673	Pla2g7	0.795366097356609	hypo	quad
674	C8a	0.794521907157496	hypo	quad
675	Ly6e	0.790748523991192	hypo	quad
676	Mstn	0.789622527945319	hypo	quad
677	Ptprd	0.775608585940059	hypo	quad
678	Tpi1	0.768925220550898	hypo	quad
679	B2m	0.765446034134792	hypo	quad
680	Ptprd	0.758349165292779	hypo	quad
681	Ahsg	0.719999945536739	hypo	quad
682	Apoa2	1.21721934359533	quad	hypo
683	Clu	1.19439968461203	quad	hypo
684	Cycs	1.18194540547325	quad	hypo
685	Efemp1	1.17233545383864	quad	hypo
686	B2m	1.15487897963267	quad	hypo
687	Ctsa	1.13468857660639	quad	hypo
688	Tgfbi	1.12549689081284	quad	hypo
689	Cpn1	1.11918222448789	quad	hypo
690	Apoa1	1.10561496168368	quad	hypo
691	Apoc3	1.10015659584685	quad	hypo
692	H1-5	1.09558967307416	quad	hypo
693	Serpinf1	1.09406300086306	quad	hypo
694	P4hb	1.09373720122766	quad	hypo
695	Tkt	1.09230334942936	quad	hypo
696	Ywhag	1.07850041026502	quad	hypo
697	Pzp	1.07118973708262	quad	hypo
698	C9	1.05311202071826	quad	hypo
699	Gsto1	1.04937166604474	quad	hypo
700	Gc	1.04908926981638	quad	hypo
701	Mup17	1.04830347463457	quad	hypo
702	Psme1	1.03561700442392	quad	hypo
703	Pi16	1.03069550688892	quad	hypo
704	Tpi1	1.02599618635351	quad	hypo
705	Mstn	1.01796060050615	quad	hypo
706	Apoc1	1.01431710860916	quad	hypo
707	Sod3	1.00736984041392	quad	hypo
708	Nrp1	1.00055084159588	quad	hypo
709	Cp	0.998345015660252	quad	hypo
710	F10	0.995343540123279	quad	hypo
711	Ighg2b	0.98709062574546	quad	hypo
712	Hrg	0.983041779474978	quad	hypo
713	Tpbgl	0.980750068326601	quad	hypo
714	Mbl2	0.975939884791693	quad	hypo
715	Rpl7a	0.940694601771841	quad	hypo
716	Pla2g7	0.931118885507448	quad	hypo
717	Hmgb1	0.920299316838184	quad	hypo
718	Ncl	0.911035184071372	quad	hypo
719	Serpina3n	0.906584514066642	quad	hypo
720	Col1a2	0.891686896745983	quad	hypo
721	C8g	0.881048940975724	quad	hypo
722	Lap3	0.878467230086039	quad	hypo
723	Tf	0.867695792837595	quad	hypo
724	Pglyrp2	0.837801908791495	quad	hypo
725	Ahsg	0.790952402694205	quad	hypo
726	C8a	0.700457616361771	quad	hypo
727	Pzp	2.67422585395057	hypo	swat
728	Itgam	1.60506720572487	hypo	swat
729	Golga3	1.5877075114848	hypo	swat
730	Cp	1.38845528607332	hypo	swat
731	Apoa2	1.21020372042539	hypo	swat
732	Apoc3	1.10298262967291	hypo	swat
733	Ly6e	1.02716846135722	hypo	swat
734	Vcam1	0.915308084196929	hypo	swat
735	Ptprd	0.771322537957297	hypo	swat
736	B2m	0.747571813824849	hypo	swat
737	Pla2g7	0.739787052977036	hypo	swat
738	Hmgb1	0.720238545291526	hypo	swat
739	Gsto1	0.707929548851698	hypo	swat
740	Ptprd	0.686502747710545	hypo	swat
741	Psme1	0.647343947342667	hypo	swat
742	Ahsg	0.639135298919576	hypo	swat
743	Ptprg	0.623817802444817	hypo	swat
744	Rpl7a	0.620338719327892	hypo	swat
745	Ywhag	0.575749197835519	hypo	swat
746	Ncl	0.567621788360286	hypo	swat
747	Tf	0.567320162101027	hypo	swat
748	Sod3	0.541969376981877	hypo	swat
749	H1-5	0.539578849348428	hypo	swat
750	Tgfbi	1.22407014945891	swat	hypo
751	Rpl7a	1.19435339931724	swat	hypo
752	Mstn	1.15416112363807	swat	hypo
753	Hrg	1.12221559036276	swat	hypo
754	Sod3	1.11912591254091	swat	hypo
755	Tkt	1.10802878667598	swat	hypo
756	Gsto1	1.10545911623885	swat	hypo
757	Lap3	1.10520558921982	swat	hypo
758	Golga3	1.1039962817618	swat	hypo
759	Ahsg	1.10236741645146	swat	hypo
760	Ptprg	1.08806692793259	swat	hypo
761	Serpina7	1.08502201331105	swat	hypo
762	Hgfac	1.08464266746048	swat	hypo
763	Hmgb1	1.08316659812922	swat	hypo
764	Apoa2	1.08314310531606	swat	hypo
765	Mup17	1.07261198003224	swat	hypo
766	Cycs	1.07205758094125	swat	hypo
767	Pi16	1.06798505291228	swat	hypo
768	Pzp	1.06716810583673	swat	hypo
769	Mbl2	1.06625199155783	swat	hypo
770	C4bpa	1.06612441132848	swat	hypo
771	Serpina3n	1.06443699272427	swat	hypo
772	Ctsa	1.06442420875236	swat	hypo
773	Apoc3	1.05485899064665	swat	hypo
774	Ighg2b	1.05161099427726	swat	hypo
775	Orm2	1.0509732190415	swat	hypo
776	P4hb	1.03894308690976	swat	hypo
777	Mup1	1.03872301200116	swat	hypo
778	Vasn	1.03783868154201	swat	hypo
779	Efemp1	1.03591496173757	swat	hypo
780	Serpinf1	1.02969401699845	swat	hypo
781	F10	1.02796022861959	swat	hypo
782	Ywhag	1.02358115633292	swat	hypo
783	Ncl	1.02291018752663	swat	hypo
784	Ces2e	1.0032974692842	swat	hypo
785	Napsa	1.00210745927864	swat	hypo
786	Retnla	1.00048918062037	swat	hypo
787	Proz	0.998805520853367	swat	hypo
788	Gc	0.983285737381643	swat	hypo
789	F9	0.97488878143534	swat	hypo
790	Pglyrp2	0.970678448988739	swat	hypo
791	Tpbgl	0.969774501198194	swat	hypo
792	Clu	0.963260710316281	swat	hypo
793	Egfr	0.956385649691294	swat	hypo
794	Mfap4	0.953862511247178	swat	hypo
795	Cpb2	0.949639051139357	swat	hypo
796	C8g	0.936323357272541	swat	hypo
797	Nrp1	0.930783611689139	swat	hypo
798	C9	0.927235763909894	swat	hypo
799	Man2b1	0.924171989096954	swat	hypo
800	Tpi1	0.918577176359976	swat	hypo
801	Cp	0.917647052086744	swat	hypo
802	Tf	0.917502180944214	swat	hypo
803	Cpn1	0.913173301877699	swat	hypo
804	Ly6e	0.913134571268463	swat	hypo
805	C8a	0.912496657104302	swat	hypo
806	Col1a2	0.910321993739087	swat	hypo
807	Vcam1	0.905246535754031	swat	hypo
808	Slc3a2	0.899462787463128	swat	hypo
809	Vcam1	0.891791237012955	swat	hypo
810	Ptprd	0.872870798485924	swat	hypo
811	Apoc1	0.872034698710851	swat	hypo
812	H1-5	0.868229349317933	swat	hypo
813	B2m	0.85316338121591	swat	hypo
814	Pla2g7	0.844844541035446	swat	hypo
815	Apoa1	0.811022382922177	swat	hypo
816	Tmod2	0.787351573630884	swat	hypo
817	Pglyrp2	0.783757634329277	swat	hypo
818	Pzp	2.38524259068833	hypo	ewat
819	P4hb	2.28639605817725	hypo	ewat
820	Itgam	1.68594663030939	hypo	ewat
821	Golga3	1.43495298068885	hypo	ewat
822	Cp	1.3541476166365	hypo	ewat
823	Serpina3n	1.16202506728003	hypo	ewat
824	Apoa2	1.11012362870808	hypo	ewat
825	Apoc3	0.990558610527393	hypo	ewat
826	Vcam1	0.831285072168508	hypo	ewat
827	Gsto1	0.72627031201475	hypo	ewat
828	Sod3	0.650714712355294	hypo	ewat
829	Ahsg	0.649742184806007	hypo	ewat
830	Tf	0.640976436152093	hypo	ewat
831	Ncl	0.635144407408592	hypo	ewat
832	Tkt	0.630287093036709	hypo	ewat
833	Ptprd	0.6077329160378	hypo	ewat
834	Ywhag	0.568620362810582	hypo	ewat
835	Pla2g7	0.53234013174873	hypo	ewat
836	Psme1	0.517490091803459	hypo	ewat
837	Gc	1.13701501524921	ewat	hypo
838	Cela2a	1.13682712688052	ewat	hypo
839	Apoa2	1.13426206228549	ewat	hypo
840	Hgfac	1.12655885360584	ewat	hypo
841	Tkt	1.11622906544161	ewat	hypo
842	Serpinf1	1.10038056345021	ewat	hypo
843	Ptprd	1.09059880005648	ewat	hypo
844	Ctsa	1.08942484631598	ewat	hypo
845	Vasn	1.0865731353331	ewat	hypo
846	Cycs	1.08244006922517	ewat	hypo
847	Ces2e	1.07266599295497	ewat	hypo
848	Rpl7a	1.07218486428861	ewat	hypo
849	Itgam	1.06840213589162	ewat	hypo
850	C4bpa	1.06789627255712	ewat	hypo
851	C8g	1.06626037531071	ewat	hypo
852	Retnla	1.05634077100148	ewat	hypo
853	Serpina3n	1.05448408933316	ewat	hypo
854	Cpb2	1.0525866615424	ewat	hypo
855	Tf	1.05232793807968	ewat	hypo
856	Gsto1	1.05168202785921	ewat	hypo
857	Ptprg	1.04979734666232	ewat	hypo
858	C8a	1.04709803127798	ewat	hypo
859	F9	1.04549691443447	ewat	hypo
860	Napsa	1.04425387396552	ewat	hypo
861	Sod3	1.04311405315443	ewat	hypo
862	Serpina7	1.04308253651518	ewat	hypo
863	Hrg	1.04168601864225	ewat	hypo
864	Pla2g7	1.03410326515	ewat	hypo
865	Apoc3	1.02915829701812	ewat	hypo
866	Slc3a2	1.02035906240176	ewat	hypo
867	Nrp1	1.01703623572516	ewat	hypo
868	C9	1.01519430148313	ewat	hypo
869	Apoc1	1.01442860520428	ewat	hypo
870	Pglyrp2	1.01220422381271	ewat	hypo
871	Egfr	0.997204321444017	ewat	hypo
872	Cp	0.996055282637013	ewat	hypo
873	Golga3	0.995517016667303	ewat	hypo
874	Ahsg	0.994728301081367	ewat	hypo
875	Proz	0.989056460694389	ewat	hypo
876	P4hb	0.985874948920482	ewat	hypo
877	Mstn	0.982080875088695	ewat	hypo
878	H1-5	0.979688447498412	ewat	hypo
879	Ighg2b	0.978606473299557	ewat	hypo
880	Tmod2	0.974845775054447	ewat	hypo
881	Mup17	0.973976266411325	ewat	hypo
882	Hmgb1	0.962592580756888	ewat	hypo
883	Efemp1	0.948660413417294	ewat	hypo
884	Vcam1	0.940399888043187	ewat	hypo
885	Col1a2	0.935607156872971	ewat	hypo
886	Lap3	0.930622625809534	ewat	hypo
887	Ncl	0.927768112190392	ewat	hypo
888	Man2b1	0.925444973610916	ewat	hypo
889	Pzp	0.908913238565747	ewat	hypo
890	Apoa1	0.908023628507156	ewat	hypo
891	Pglyrp2	0.904337648969436	ewat	hypo
892	Orm2	0.881253333965812	ewat	hypo
893	Ptprd	0.8732543078476	ewat	hypo
894	Tgfbi	0.85924280071419	ewat	hypo
895	Cpn1	0.84905520251132	ewat	hypo
896	Tpbgl	0.842140390791685	ewat	hypo
897	Psme1	0.835586162995228	ewat	hypo
898	Mbl2	0.825331407958482	ewat	hypo
899	F10	0.817037403984219	ewat	hypo
900	Pi16	0.797413137112252	ewat	hypo
901	Mfap4	0.797136907621506	ewat	hypo
902	Clu	0.775002006473993	ewat	hypo
903	Dpp4	0.756525618110477	ewat	hypo
904	Tpi1	0.75021697637072	ewat	hypo
905	B2m	0.739222219379183	ewat	hypo
906	Ywhag	0.702595928924022	ewat	hypo
907	Ly6e	0.674567689067702	ewat	hypo
908	Tkt	2.74292461304654	quad	swat
909	Apoa1	2.64510388750154	quad	swat
910	Pzp	2.60699987821862	quad	swat
911	Gc	2.17190187628537	quad	swat
912	Psme1	2.00446077571754	quad	swat
913	Mup17	1.9993867449894	quad	swat
914	Tpi1	1.78030639550234	quad	swat
915	F10	1.70858358472462	quad	swat
916	Cp	1.4310750003167	quad	swat
917	Pla2g7	1.31526151012105	quad	swat
918	Lap3	1.29214563484096	quad	swat
919	Clu	1.28447920444576	quad	swat
920	C9	1.25808738009306	quad	swat
921	Hmgb1	1.12068144899515	quad	swat
922	Tf	1.11705209513545	quad	swat
923	Apoa2	1.11167310001981	quad	swat
924	Efemp1	1.10401474606658	quad	swat
925	Apoc3	1.09174398845937	quad	swat
926	Sod3	1.06982573662746	quad	swat
927	B2m	1.02306559948033	quad	swat
928	Mbl2	0.751908993411754	quad	swat
929	Nrp1	0.722002353735658	quad	swat
930	C8a	0.704537106185778	quad	swat
931	C8g	0.685353344725123	quad	swat
932	Ywhag	0.681555095014671	quad	swat
933	Serpina3n	0.621308048819339	quad	swat
934	Slc3a2	0.59202748639962	quad	swat
935	Gsto1	0.535543891076454	quad	swat
936	Ighg2b	1.44109509568841	swat	quad
937	Ctsa	1.42819368072231	swat	quad
938	P4hb	1.35090275864894	swat	quad
939	Tkt	1.33605293554384	swat	quad
940	Cycs	1.32473849259708	swat	quad
941	Pzp	1.31463921020951	swat	quad
942	Pi16	1.28778673284978	swat	quad
943	Ces2e	1.2780823150198	swat	quad
944	Vasn	1.27261288472734	swat	quad
945	C4bpa	1.2692590106247	swat	quad
946	Golga3	1.26792502633704	swat	quad
947	Itgam	1.25698985329188	swat	quad
948	Gsto1	1.25458423913634	swat	quad
949	Pla2g7	1.25300510038438	swat	quad
950	Mfap4	1.25193981283149	swat	quad
951	Efemp1	1.24183192770427	swat	quad
952	Slc3a2	1.22347828644549	swat	quad
953	Serpina7	1.21496570173231	swat	quad
954	Retnla	1.21241971338776	swat	quad
955	Cp	1.19198898026708	swat	quad
956	Ptprg	1.17234973505008	swat	quad
957	Ywhag	1.16865024669461	swat	quad
958	F10	1.16529239517166	swat	quad
959	Lap3	1.16381189831665	swat	quad
960	Clu	1.13895354337943	swat	quad
961	Hgfac	1.12890528569787	swat	quad
962	Ly6e	1.12693073483068	swat	quad
963	Cpb2	1.11841902233243	swat	quad
964	Napsa	1.11394453011385	swat	quad
965	Tpbgl	1.10907125369467	swat	quad
966	Man2b1	1.1017674234504	swat	quad
967	B2m	1.09724132327666	swat	quad
968	Mup17	1.0953576772047	swat	quad
969	Vcam1	1.08916195056261	swat	quad
970	Rpl7a	1.08589727794088	swat	quad
971	Tf	1.07665846564315	swat	quad
972	Mup1	1.07176057539681	swat	quad
973	Ptprd	1.06662933362006	swat	quad
974	Tpi1	1.05168011987259	swat	quad
975	H1-5	1.05086266743934	swat	quad
976	Vcam1	1.0324186544955	swat	quad
977	Pglyrp2	1.01051954802466	swat	quad
978	Mstn	0.99735528411672	swat	quad
979	Apoa2	0.981099921534711	swat	quad
980	Tmod2	0.969405424749461	swat	quad
981	Ncl	0.961716558167214	swat	quad
982	Hrg	0.94214377753862	swat	quad
983	Hmgb1	0.936671267704417	swat	quad
984	Nrp1	0.934917071343861	swat	quad
985	Ahsg	0.923649897910909	swat	quad
986	Psme1	0.920671275722993	swat	quad
987	Apoc1	0.910313821803934	swat	quad
988	Orm2	0.908725678881954	swat	quad
989	Egfr	0.900697089441781	swat	quad
990	C8a	0.882320030408844	swat	quad
991	Serpina3n	0.872558509888427	swat	quad
992	C8g	0.868899429138605	swat	quad
993	Apoc3	0.864879325113022	swat	quad
994	Proz	0.859226967762551	swat	quad
995	Tgfbi	0.857068236936003	swat	quad
996	Apoa1	0.837343610948556	swat	quad
997	Apoc4	0.790426390364945	swat	quad
998	Col1a2	0.752176079726462	swat	quad
999	Cela2a	0.741242825986807	swat	quad
1000	Mbl2	0.727849504373994	swat	quad
1001	Ptprd	0.721836180678093	swat	quad
1002	Dpp4	0.599021506730827	swat	quad
1003	P4hb	2.23304247117421	quad	ewat
1004	Apoa1	1.88037205506202	quad	ewat
1005	Cp	1.35302277181818	quad	ewat
1006	Sod3	1.20693684200546	quad	ewat
1007	Tf	1.04560510775497	quad	ewat
1008	B2m	0.98414755551315	quad	ewat
1009	Hmgb1	0.874833178157367	quad	ewat
1010	C9	0.852664348180859	quad	ewat
1011	Mbl2	0.831010667849279	quad	ewat
1012	Serpinf1	0.819829908907189	quad	ewat
1013	Ywhag	0.806315238807824	quad	ewat
1014	Serpina3n	0.580216052204654	quad	ewat
1015	Pla2g7	1.47522559828684	ewat	quad
1016	Ctsa	1.40712974632266	ewat	quad
1017	Cp	1.37620643500197	ewat	quad
1018	Napsa	1.371012802885	ewat	quad
1019	Tkt	1.35455420719275	ewat	quad
1020	Golga3	1.32908338881341	ewat	quad
1021	Apoc1	1.32661635254019	ewat	quad
1022	Ighg2b	1.3191533348218	ewat	quad
1023	Mstn	1.3134510746299	ewat	quad
1024	Itgam	1.31330143097275	ewat	quad
1025	Vasn	1.31064435278865	ewat	quad
1026	Cycs	1.29358031743282	ewat	quad
1027	Serpina7	1.29314196062475	ewat	quad
1028	Gsto1	1.29282046571015	ewat	quad
1029	Lap3	1.28527129206951	ewat	quad
1030	Ptprg	1.26602032336924	ewat	quad
1031	C4bpa	1.26157686730784	ewat	quad
1032	Retnla	1.24234548565441	ewat	quad
1033	Slc3a2	1.21997098650215	ewat	quad
1034	Apoc3	1.20797631736401	ewat	quad
1035	Sod3	1.19794139473092	ewat	quad
1036	Rpl7a	1.17186766077767	ewat	quad
1037	Ces2e	1.17026803494332	ewat	quad
1038	Vcam1	1.16576659914377	ewat	quad
1039	Pzp	1.16400724983951	ewat	quad
1040	Tmod2	1.16207320216112	ewat	quad
1041	Man2b1	1.16104319137916	ewat	quad
1042	P4hb	1.15514381651689	ewat	quad
1043	Nrp1	1.13740061184074	ewat	quad
1044	Apoa1	1.10710192455432	ewat	quad
1045	Hmgb1	1.09957880895916	ewat	quad
1046	Ptprd	1.08968854261657	ewat	quad
1047	Mup17	1.07613286799651	ewat	quad
1048	Cpb2	1.06278141103073	ewat	quad
1049	Ncl	1.05341347805951	ewat	quad
1050	H1-5	1.02323376394592	ewat	quad
1051	Tf	1.01481082078697	ewat	quad
1052	Apoa2	1.01169225225799	ewat	quad
1053	F9	1.00697456945478	ewat	quad
1054	Mbl2	1.00288037266612	ewat	quad
1055	Serpina3n	0.988921130647867	ewat	quad
1056	Hgfac	0.988601686016512	ewat	quad
1057	Col1a2	0.981313597237582	ewat	quad
1058	Gc	0.958745429317849	ewat	quad
1059	Ptprd	0.95697426029368	ewat	quad
1060	Ahsg	0.910977177730559	ewat	quad
1061	Mfap4	0.88541374582769	ewat	quad
1062	Cela2a	0.875281515338625	ewat	quad
1063	Tgfbi	0.870316101056639	ewat	quad
1064	Orm2	0.85996719729634	ewat	quad
1065	Clu	0.858637655200387	ewat	quad
1066	Psme1	0.857089623173223	ewat	quad
1067	Egfr	0.844942161591492	ewat	quad
1068	Hrg	0.843558332056384	ewat	quad
1069	Pglyrp2	0.840312329047047	ewat	quad
1070	Pglyrp2	0.83871147297321	ewat	quad
1071	C9	0.818090301757996	ewat	quad
1072	Tpi1	0.795171699651637	ewat	quad
1073	C8g	0.787693807120485	ewat	quad
1074	Cpn1	0.784804500839508	ewat	quad
1075	Mup1	0.759545449791192	ewat	quad
1076	B2m	0.709944008599451	ewat	quad
1077	Ywhag	0.595269251625284	ewat	quad
1078	Efemp1	2.11637791562984	swat	ewat
1079	Ptprg	1.9414526400718	swat	ewat
1080	Vasn	1.92071913518415	swat	ewat
1081	Ces2e	1.75446111904955	swat	ewat
1082	Lap3	1.63611359554295	swat	ewat
1083	Ighg2b	1.45769515627329	swat	ewat
1084	Mup17	1.43064620955096	swat	ewat
1085	Pla2g7	1.30190513503452	swat	ewat
1086	Orm2	1.13568394644716	swat	ewat
1087	H1-5	0.976721795912489	swat	ewat
1088	Ahsg	0.824647638229773	swat	ewat
1089	Tgfbi	0.791577394153186	swat	ewat
1090	C8a	0.755376364175409	swat	ewat
1091	Serpina3n	0.751661456939431	swat	ewat
1092	Egfr	0.730293040887836	swat	ewat
1093	Ptprd	0.720677768773641	swat	ewat
1094	Proz	0.712691587469514	swat	ewat
1095	C8g	0.697101505564626	swat	ewat
1096	C9	0.57112646673664	swat	ewat
1097	Vasn	2.63759663509738	ewat	swat
1098	Cycs	2.58487064267394	ewat	swat
1099	Itgam	2.43502825010873	ewat	swat
1100	Retnla	2.29674534410777	ewat	swat
1101	Serpina7	2.26003889351048	ewat	swat
1102	Pzp	2.11364568559482	ewat	swat
1103	Cp	2.09984119337698	ewat	swat
1104	Sod3	2.08518653617751	ewat	swat
1105	Apoc3	2.00766902040916	ewat	swat
1106	Ces2e	1.90748268259494	ewat	swat
1107	Mup17	1.9010426072393	ewat	swat
1108	Nrp1	1.82899131279322	ewat	swat
1109	Ptprd	1.69353512354806	ewat	swat
1110	Napsa	1.63582928324547	ewat	swat
1111	Mstn	1.42809017134151	ewat	swat
1112	Lap3	1.26387709069173	ewat	swat
1113	Cpb2	1.25976261420985	ewat	swat
1114	Vcam1	1.18317712865021	ewat	swat
1115	Gc	1.16170993801686	ewat	swat
1116	Tf	1.09246396988631	ewat	swat
1117	Pi16	0.979848778459146	ewat	swat
1118	Cpn1	0.837689645475935	ewat	swat
1119	C8g	0.757056279172796	ewat	swat
1120	Pglyrp2	0.741470533558131	ewat	swat
1121	Ahsg	0.740563829103312	ewat	swat
1122	Tpi1	0.723095313797769	ewat	swat
1123	Orm2	0.721428495857328	ewat	swat
1124	Mfap4	0.717143465884873	ewat	swat
1125	Apoa2	0.651023586006873	ewat	swat
1126	Col1a2	0.601074349627508	ewat	swat
1127	Cela2a	0.568848464594439	ewat	swat
